# Supplementary material for: Effects of different kinds of essentiality on sequence evolution of human testis proteins
Source: Sci Rep. 2017 Mar 8;7:43534. doi: 10.1038/srep43534 (PMC5341092; doi:10.1038/srep43534)
Supplement: Supplementary Table S1 [file srep43534-s2.xls]

## Sheet: Tabelle1
	Effects of different kinds of essentiality on sequence evolution of human testis proteins
	Julia Schumacher*, Hans Zischler, Holger Herlyn*
	Institute of Anthropology, Johannes Gutenberg University Mainz
	Anselm-Franz-von-Bentzel-Weg 7, D-55099, Germany
	*Corresponding authors:
	Julia Schumacher (julia.schumacher@uni-mainz.de); Holger Herlyn (herlyn@uni-mainz.de)

## Sheet: Sheet 1
Proteins used for analyses
human Ensembl Gene ID (v. 82)	node degree (used)	node degree (alternative network 1)	node degree (alternative network 2)	MGI ID of mouse orthologue	essentiality
ENSG00000136286	2	2	2	MGI:1927091	nonessential
ENSG00000135750	3	3	3	MGI:109322	nonessential
ENSG00000041353	6	6	6	MGI:1931295	nonessential
ENSG00000146232	44	44	44	MGI:1194908	nonessential
ENSG00000160049	21	21	22	MGI:1196227	nonessential
ENSG00000213719	22	22	22	MGI:2148924	nonessential
ENSG00000147654	1	1	1	MGI:1859920	nonessential
ENSG00000144648	15	15	15	MGI:1891697	nonessential
ENSG00000135148	1	1	1	MGI:1923551	nonessential
ENSG00000107404	68	68	69	MGI:94941	nonessential
ENSG00000124222	8	8	8	MGI:1923396	nonessential
ENSG00000148344	2	2	2	MGI:1927593	nonessential
ENSG00000107614	16	16	16	MGI:1274787	nonessential
ENSG00000138379	4	4	4	MGI:95691	nonessential
ENSG00000113319	6	6	6	MGI:109137	nonessential
ENSG00000118946	2	2	2	MGI:2684924	nonessential
ENSG00000129219	20	20	20	MGI:892877	nonessential
ENSG00000173898	7	7	7	MGI:1313261	nonessential
ENSG00000133083	1	1	1	MGI:1330861	nonessential
ENSG00000132694	23	23	23	MGI:2441869	nonessential
ENSG00000141458	1	1	1	MGI:1097712	nonessential
ENSG00000156711	9	9	9	MGI:1346864	nonessential
ENSG00000134852	7	7	7	MGI:99698	nonessential
ENSG00000114026	5	5	4	MGI:1097693	nonessential
ENSG00000099957	1	1	1	MGI:1337113	nonessential
ENSG00000164258	1	1	1	MGI:1343135	nonessential
ENSG00000104312	43	44	44	MGI:1891456	nonessential
ENSG00000257335	1	1	1	MGI:1203495	nonessential
ENSG00000079819	12	12	12	MGI:103009	nonessential
ENSG00000118689	35	35	36	MGI:1890081	nonessential
ENSG00000169744	13	13	13	MGI:894670	nonessential
ENSG00000100577	6	6	6	MGI:1341859	nonessential
ENSG00000056972	12	12	12	MGI:2143599	nonessential
ENSG00000104765	25	25	25	MGI:1332659	nonessential
ENSG00000105928	1	1	1	MGI:1889850	nonessential
ENSG00000187554	4	4	4	MGI:1858171	nonessential
ENSG00000025800	13	13	14	MGI:1100836	nonessential
ENSG00000164588	1	1	1	MGI:1096392	nonessential
ENSG00000205302	12	12	12	MGI:1915054	nonessential
ENSG00000243279	5	5	5	MGI:1859607	nonessential
ENSG00000130826	9	9	10	MGI:1861727	nonessential
ENSG00000147202	3	3	3	MGI:1858500	nonessential
ENSG00000130787	5	5	5	MGI:1352504	nonessential
ENSG00000171150	4	4	4	MGI:2385459	nonessential
ENSG00000113648	8	8	8	MGI:1349392	nonessential
ENSG00000100784	38	38	38	MGI:1920336	nonessential
ENSG00000100351	26	26	27	MGI:1333842	nonessential
ENSG00000087074	17	17	17	MGI:1927072	nonessential
ENSG00000138413	3	3	3	MGI:96413	nonessential
ENSG00000115145	26	26	26	MGI:1929100	nonessential
ENSG00000144746	4	4	4	MGI:1929501	nonessential
ENSG00000135636	1	1	1	MGI:1349385	nonessential
ENSG00000008086	7	7	7	MGI:1278336	nonessential
ENSG00000154556	29	29	29	MGI:1924574	nonessential
ENSG00000085433	4	4	5	MGI:2139593	nonessential
ENSG00000183020	9	9	9	MGI:101920	nonessential
ENSG00000129071	9	9	9	MGI:1333850	nonessential
ENSG00000124164	13	13	13	MGI:1928744	nonessential
ENSG00000104415	1	1	1	MGI:1197008	nonessential
ENSG00000156735	4	4	4	MGI:1914634	nonessential
ENSG00000204444	3	3	3	MGI:1930124	nonessential
ENSG00000105755	5	5	5	MGI:1913321	nonessential
ENSG00000142168	14	15	14	MGI:98351	nonessential
ENSG00000185010	12	12	13	MGI:88383	nonessential
ENSG00000165704	16	16	16	MGI:96217	nonessential
ENSG00000226979	8	8	8	MGI:104797	nonessential
ENSG00000132703	13	13	13	MGI:98229	nonessential
ENSG00000145321	9	9	9	MGI:95669	nonessential
ENSG00000107447	5	5	5	MGI:98659	nonessential
ENSG00000171867	86	86	90	MGI:97769	nonessential
ENSG00000142192	102	102	103	MGI:88059	nonessential
ENSG00000126583	35	35	35	MGI:97597	nonessential
ENSG00000130649	12	12	12	MGI:88607	nonessential
ENSG00000189060	8	8	8	MGI:95893	nonessential
ENSG00000213930	2	2	2	MGI:95638	nonessential
ENSG00000169562	3	3	3	MGI:95719	nonessential
ENSG00000164692	16	16	16	MGI:88468	nonessential
ENSG00000197043	11	11	12	MGI:88255	nonessential
ENSG00000026025	141	141	149	MGI:98932	nonessential
ENSG00000146678	4	4	4	MGI:96436	nonessential
ENSG00000135404	12	12	12	MGI:99529	nonessential
ENSG00000100097	12	12	12	MGI:96777	nonessential
ENSG00000113140	17	17	17	MGI:98373	nonessential
ENSG00000012779	10	10	10	MGI:87999	nonessential
ENSG00000154277	10	10	10	MGI:103149	nonessential
ENSG00000111144	3	3	3	MGI:96836	nonessential
ENSG00000064601	4	4	4	MGI:97748	nonessential
ENSG00000186868	48	48	48	MGI:97180	nonessential
ENSG00000077092	23	23	20	MGI:97857	nonessential
ENSG00000125347	15	15	15	MGI:96590	nonessential
ENSG00000172116	2	2	2	MGI:88347	nonessential
ENSG00000185896	7	7	8	MGI:96745	nonessential
ENSG00000197894	8	8	8	MGI:87929	nonessential
ENSG00000142173	4	4	4	MGI:88460	nonessential
ENSG00000076248	6	6	5	MGI:109352	nonessential
ENSG00000005893	5	5	5	MGI:96748	nonessential
ENSG00000168310	13	13	13	MGI:96591	nonessential
ENSG00000085662	3	3	3	MGI:1353494	nonessential
ENSG00000100299	4	4	4	MGI:88077	nonessential
ENSG00000177455	13	13	13	MGI:88319	nonessential
ENSG00000124588	4	4	4	MGI:104513	nonessential
ENSG00000158092	228	228	231	MGI:109601	nonessential
ENSG00000166947	9	9	9	MGI:95402	nonessential
ENSG00000197943	31	31	31	MGI:97616	nonessential
ENSG00000117632	16	16	16	MGI:96739	nonessential
ENSG00000129167	1	1	1	MGI:98796	nonessential
ENSG00000196743	1	1	1	MGI:95762	nonessential
ENSG00000196396	52	52	52	MGI:97805	nonessential
ENSG00000108839	8	8	8	MGI:87998	nonessential
ENSG00000115884	11	11	11	MGI:1349162	nonessential
ENSG00000123268	17	17	19	MGI:1298366	nonessential
ENSG00000068323	19	19	19	MGI:98511	nonessential
ENSG00000140678	5	5	5	MGI:96609	nonessential
ENSG00000092529	8	8	8	MGI:107437	nonessential
ENSG00000105695	16	16	16	MGI:96912	nonessential
ENSG00000010278	10	10	10	MGI:88348	nonessential
ENSG00000116171	7	7	7	MGI:98254	nonessential
ENSG00000158773	14	14	14	MGI:99542	nonessential
ENSG00000130037	4	4	4	MGI:96662	nonessential
ENSG00000110395	100	100	102	MGI:88279	nonessential
ENSG00000142875	17	17	17	MGI:97594	nonessential
ENSG00000166794	19	19	19	MGI:97750	nonessential
ENSG00000160678	17	17	17	MGI:1338917	nonessential
ENSG00000108443	42	42	42	MGI:1270849	nonessential
ENSG00000132334	4	4	4	MGI:97813	nonessential
ENSG00000099953	2	2	2	MGI:97008	nonessential
ENSG00000143727	11	11	11	MGI:87881	nonessential
ENSG00000041982	4	4	4	MGI:101922	nonessential
ENSG00000163131	3	3	3	MGI:107341	nonessential
ENSG00000147065	27	27	27	MGI:97167	nonessential
ENSG00000005421	1	1	1	MGI:103295	nonessential
ENSG00000069535	2	2	2	MGI:96916	nonessential
ENSG00000102882	120	120	122	MGI:1346859	nonessential
ENSG00000204264	18	18	18	MGI:1346527	nonessential
ENSG00000240065	27	27	28	MGI:1346526	nonessential
ENSG00000102468	15	15	15	MGI:109521	nonessential
ENSG00000115271	4	4	4	MGI:1918521	nonessential
ENSG00000173482	7	7	7	MGI:102694	nonessential
ENSG00000134900	3	3	3	MGI:102724	nonessential
ENSG00000113302	5	5	6	MGI:96540	nonessential
ENSG00000140464	89	89	90	MGI:104662	nonessential
ENSG00000103415	33	33	33	MGI:109373	nonessential
ENSG00000203879	15	15	15	MGI:99846	nonessential
ENSG00000141639	6	6	6	MGI:2444559	nonessential
ENSG00000078399	7	7	7	MGI:96180	nonessential
ENSG00000124145	9	9	9	MGI:1349164	nonessential
ENSG00000105221	44	44	44	MGI:104874	nonessential
ENSG00000167815	19	19	19	MGI:109486	nonessential
ENSG00000116761	6	6	6	MGI:1339968	nonessential
ENSG00000176974	5	5	5	MGI:98299	nonessential
ENSG00000011677	11	11	11	MGI:95615	nonessential
ENSG00000120915	2	2	2	MGI:99500	nonessential
ENSG00000070087	38	38	39	MGI:97550	nonessential
ENSG00000143851	5	5	5	MGI:2156893	nonessential
ENSG00000075340	5	5	5	MGI:87919	nonessential
ENSG00000124795	9	9	9	MGI:1926209	nonessential
ENSG00000100614	20	20	20	MGI:99878	nonessential
ENSG00000204304	23	23	23	MGI:1341793	nonessential
ENSG00000082556	6	6	6	MGI:97439	nonessential
ENSG00000107968	26	26	26	MGI:1346878	nonessential
ENSG00000120802	10	10	10	MGI:106920	nonessential
ENSG00000166888	36	36	36	MGI:103034	nonessential
ENSG00000085832	45	45	45	MGI:104583	nonessential
ENSG00000015285	56	56	58	MGI:105059	nonessential
ENSG00000147883	15	15	16	MGI:104737	nonessential
ENSG00000095002	26	26	26	MGI:101816	nonessential
ENSG00000198055	10	10	10	MGI:1347078	nonessential
ENSG00000004700	4	4	4	MGI:103021	nonessential
ENSG00000152818	11	11	11	MGI:104631	nonessential
ENSG00000140575	31	31	31	MGI:1352757	nonessential
ENSG00000157542	5	5	5	MGI:104781	nonessential
ENSG00000143390	3	3	3	MGI:1858421	nonessential
ENSG00000143171	30	30	33	MGI:98216	nonessential
ENSG00000023909	6	6	6	MGI:104995	nonessential
ENSG00000120457	3	3	3	MGI:104755	nonessential
ENSG00000010310	2	2	2	MGI:1352753	nonessential
ENSG00000144935	12	12	12	MGI:109528	nonessential
ENSG00000072778	10	10	10	MGI:895149	nonessential
ENSG00000169567	3	3	3	MGI:1321133	nonessential
ENSG00000189283	10	10	10	MGI:1277947	nonessential
ENSG00000143801	45	45	45	MGI:109284	nonessential
ENSG00000102119	34	34	34	MGI:108117	nonessential
ENSG00000125753	28	28	29	MGI:109268	nonessential
ENSG00000131238	2	2	2	MGI:1298204	nonessential
ENSG00000129245	90	90	92	MGI:1346074	nonessential
ENSG00000184216	29	29	31	MGI:107420	nonessential
ENSG00000102226	13	13	13	MGI:2384312	nonessential
ENSG00000053918	18	18	18	MGI:108083	nonessential
ENSG00000124333	14	14	14	MGI:1096399	nonessential
ENSG00000101850	3	3	3	MGI:107193	nonessential
ENSG00000143321	6	6	6	MGI:1194494	nonessential
ENSG00000113328	25	25	25	MGI:102890	nonessential
ENSG00000114030	10	10	10	MGI:103560	nonessential
ENSG00000116062	19	19	19	MGI:1343961	nonessential
ENSG00000109861	1	1	1	MGI:109553	nonessential
ENSG00000182580	7	7	7	MGI:104770	nonessential
ENSG00000117122	4	4	4	MGI:99559	nonessential
ENSG00000113361	1	1	1	MGI:107435	nonessential
ENSG00000170608	4	4	4	MGI:1347477	nonessential
ENSG00000172543	1	1	1	MGI:1338045	nonessential
ENSG00000034693	2	2	2	MGI:1929646	nonessential
ENSG00000142149	1	1	1	MGI:1347352	nonessential
ENSG00000110651	20	20	20	MGI:1096398	nonessential
ENSG00000197747	13	13	13	MGI:1339468	nonessential
ENSG00000125868	8	8	8	MGI:1929270	nonessential
ENSG00000253729	90	90	93	MGI:104779	nonessential
ENSG00000065057	6	6	6	MGI:1313275	nonessential
ENSG00000131724	4	4	4	MGI:105052	nonessential
ENSG00000105810	89	89	89	MGI:1277162	nonessential
ENSG00000077150	165	166	166	MGI:1099800	nonessential
ENSG00000091181	9	9	9	MGI:96558	nonessential
ENSG00000116337	2	2	2	MGI:88016	nonessential
ENSG00000164687	2	2	2	MGI:101790	nonessential
ENSG00000157087	5	5	5	MGI:105368	nonessential
ENSG00000154767	18	18	19	MGI:103557	nonessential
ENSG00000122126	15	15	15	MGI:109589	nonessential
ENSG00000112077	4	4	4	MGI:1202713	nonessential
ENSG00000164116	3	3	3	MGI:1926562	nonessential
ENSG00000171132	32	32	32	MGI:97599	nonessential
ENSG00000107282	14	14	14	MGI:1860297	nonessential
ENSG00000117318	34	34	36	MGI:96398	nonessential
ENSG00000171786	10	10	10	MGI:98481	nonessential
ENSG00000130758	21	21	21	MGI:1346879	nonessential
ENSG00000168394	25	25	25	MGI:98483	nonessential
ENSG00000067606	65	65	66	MGI:97602	nonessential
ENSG00000163932	66	66	67	MGI:97598	nonessential
ENSG00000135828	3	3	3	MGI:1098272	nonessential
ENSG00000204227	31	31	32	MGI:1101770	nonessential
ENSG00000117450	20	20	22	MGI:99523	nonessential
ENSG00000104067	48	48	48	MGI:98759	nonessential
ENSG00000204580	18	18	19	MGI:99216	nonessential
ENSG00000134765	7	7	7	MGI:109173	nonessential
ENSG00000196776	14	14	14	MGI:96617	nonessential
ENSG00000151239	2	2	2	MGI:1100520	nonessential
ENSG00000114378	1	1	1	MGI:96298	nonessential
ENSG00000163629	21	21	21	MGI:103293	nonessential
ENSG00000151150	10	10	10	MGI:88026	nonessential
ENSG00000176171	16	16	17	MGI:109326	nonessential
ENSG00000132356	44	44	44	MGI:2145955	nonessential
ENSG00000149269	87	87	90	MGI:1339975	nonessential
ENSG00000182979	40	40	40	MGI:2150037	nonessential
ENSG00000103723	4	4	4	MGI:1100869	nonessential
ENSG00000152270	3	3	3	MGI:1333863	nonessential
ENSG00000137474	11	11	11	MGI:104510	nonessential
ENSG00000135506	16	16	16	MGI:1924301	nonessential
ENSG00000101096	16	16	16	MGI:102463	nonessential
ENSG00000115604	4	4	4	MGI:105383	nonessential
ENSG00000110330	41	41	41	MGI:1197009	nonessential
ENSG00000161011	48	48	49	MGI:107931	nonessential
ENSG00000058404	31	31	31	MGI:88257	nonessential
ENSG00000149091	14	14	14	MGI:1278339	nonessential
ENSG00000028528	20	20	20	MGI:1928395	nonessential
ENSG00000197694	48	48	49	MGI:98386	nonessential
ENSG00000138668	26	26	26	MGI:101947	nonessential
ENSG00000138760	1	1	1	MGI:1196458	nonessential
ENSG00000150782	9	9	9	MGI:107936	nonessential
ENSG00000132589	6	6	6	MGI:103309	nonessential
ENSG00000120899	53	53	54	MGI:104908	nonessential
ENSG00000164896	7	7	7	MGI:1913837	nonessential
ENSG00000103194	4	4	4	MGI:894652	nonessential
ENSG00000013364	14	14	14	MGI:1925638	nonessential
ENSG00000051108	13	13	13	MGI:1927406	nonessential
ENSG00000153233	6	6	6	MGI:109559	nonessential
ENSG00000102871	45	46	46	MGI:109200	nonessential
ENSG00000104825	72	72	72	MGI:104752	nonessential
ENSG00000150672	23	23	23	MGI:1344351	nonessential
ENSG00000150637	2	2	2	MGI:3039602	nonessential
ENSG00000025772	7	7	7	MGI:1914395	nonessential
ENSG00000116044	24	24	24	MGI:108420	nonessential
ENSG00000123143	41	41	41	MGI:108022	nonessential
ENSG00000008405	14	14	14	MGI:1270841	nonessential
ENSG00000102054	32	32	32	MGI:1194910	nonessential
ENSG00000108823	9	9	9	MGI:894698	nonessential
ENSG00000110777	17	17	17	MGI:105086	nonessential
ENSG00000004799	1	1	1	MGI:1351481	nonessential
ENSG00000104325	1	1	1	MGI:1914710	nonessential
ENSG00000128311	1	1	1	MGI:98852	nonessential
ENSG00000138796	9	9	9	MGI:96009	nonessential
ENSG00000117385	1	1	1	MGI:1888921	nonessential
ENSG00000160741	8	8	8	MGI:1921593	nonessential
ENSG00000174827	26	26	26	MGI:1928901	nonessential
ENSG00000154358	5	5	5	MGI:2681862	nonessential
ENSG00000171467	1	1	1	MGI:1889348	nonessential
ENSG00000112232	24	24	26	MGI:2159649	nonessential
ENSG00000264522	5	5	5	MGI:2654703	nonessential
ENSG00000185774	3	3	4	MGI:1933131	nonessential
ENSG00000173546	21	21	21	MGI:2153093	nonessential
ENSG00000088888	21	21	21	MGI:2444773	nonessential
ENSG00000109684	2	2	2	MGI:1351468	nonessential
ENSG00000126777	17	17	19	MGI:109153	nonessential
ENSG00000116191	4	4	4	MGI:1925505	nonessential
ENSG00000134962	2	2	2	MGI:1932466	nonessential
ENSG00000141068	5	5	5	MGI:105051	nonessential
ENSG00000159459	26	26	26	MGI:1277977	nonessential
ENSG00000161847	8	8	8	MGI:1919016	nonessential
ENSG00000127838	5	5	5	MGI:1930773	nonessential
ENSG00000154380	16	16	16	MGI:108360	nonessential
ENSG00000103066	2	2	2	MGI:2178076	nonessential
ENSG00000168884	21	21	21	MGI:2386643	nonessential
ENSG00000124126	2	2	2	MGI:3040696	nonessential
ENSG00000160469	4	4	4	MGI:2685946	nonessential
ENSG00000173714	6	6	6	MGI:2669209	nonessential
ENSG00000095585	19	19	20	MGI:96878	nonessential
ENSG00000170948	2	2	2	MGI:1920753	nonessential
ENSG00000054654	2	2	2	MGI:2449316	nonessential
ENSG00000154118	4	4	4	MGI:1891497	nonessential
ENSG00000114439	1	1	1	MGI:1917758	nonessential
ENSG00000092871	1	1	1	MGI:1914588	nonessential
ENSG00000134574	10	10	10	MGI:1355314	nonessential
ENSG00000101577	1	1	1	MGI:1891341	nonessential
ENSG00000102970	4	4	4	MGI:1329039	nonessential
ENSG00000104419	25	25	25	MGI:1341799	nonessential
ENSG00000121057	9	9	9	MGI:104729	nonessential
ENSG00000085999	8	8	8	MGI:894697	nonessential
ENSG00000136560	48	49	49	MGI:107676	nonessential
ENSG00000088247	18	18	18	MGI:1336214	nonessential
ENSG00000105607	9	9	9	MGI:104541	nonessential
ENSG00000134256	6	6	6	MGI:2685862	nonessential
ENSG00000074370	3	3	3	MGI:1194503	nonessential
ENSG00000164485	1	1	1	MGI:2665114	nonessential
ENSG00000151532	6	6	6	MGI:1855699	nonessential
ENSG00000157613	25	25	25	MGI:1347062	nonessential
ENSG00000047579	48	48	50	MGI:2137586	nonessential
ENSG00000163110	11	11	11	MGI:1927489	nonessential
ENSG00000177425	12	12	12	MGI:2149961	nonessential
ENSG00000168078	15	15	15	MGI:1289156	nonessential
ENSG00000092200	20	20	21	MGI:1932134	nonessential
ENSG00000088808	17	17	17	MGI:1336199	nonessential
ENSG00000126733	1	1	1	MGI:1890446	nonessential
ENSG00000087206	13	13	13	MGI:103185	nonessential
ENSG00000197969	7	7	7	MGI:2444304	nonessential
ENSG00000110931	3	3	3	MGI:2444812	nonessential
ENSG00000116288	13	13	13	MGI:2135637	nonessential
ENSG00000147872	5	5	5	MGI:87920	nonessential
ENSG00000163536	2	2	2	MGI:1194506	nonessential
ENSG00000162676	26	26	26	MGI:103170	nonessential
ENSG00000115325	27	27	27	MGI:893587	nonessential
ENSG00000128285	1	1	1	MGI:2180756	nonessential
ENSG00000157551	4	4	4	MGI:1310000	nonessential
ENSG00000147955	1	1	1	MGI:1195268	nonessential
ENSG00000189067	11	11	12	MGI:1929512	nonessential
ENSG00000157851	6	6	6	MGI:1929772	nonessential
ENSG00000079257	11	11	11	MGI:107633	nonessential
ENSG00000135472	1	1	1	MGI:1919643	nonessential
ENSG00000095637	24	24	24	MGI:700014	nonessential
ENSG00000099954	4	4	4	MGI:1923799	nonessential
ENSG00000198286	5	5	5	MGI:1916978	nonessential
ENSG00000090975	2	2	2	MGI:1336192	nonessential
ENSG00000088827	1	1	1	MGI:99668	nonessential
ENSG00000090674	2	2	2	MGI:1890498	nonessential
ENSG00000174996	10	10	10	MGI:107953	nonessential
ENSG00000100106	5	5	5	MGI:1349410	nonessential
ENSG00000104611	44	44	44	MGI:1919531	nonessential
ENSG00000187736	2	2	2	MGI:1922820	nonessential
ENSG00000177595	15	15	16	MGI:1889507	nonessential
ENSG00000171596	2	2	2	MGI:1341898	nonessential
ENSG00000145555	8	8	8	MGI:107716	nonessential
ENSG00000169857	5	5	5	MGI:1921518	nonessential
ENSG00000184047	21	21	21	MGI:1913843	nonessential
ENSG00000037042	4	4	4	MGI:2144208	nonessential
ENSG00000056736	4	4	4	MGI:1355292	nonessential
ENSG00000154930	3	3	3	MGI:1915988	nonessential
ENSG00000177692	1	1	1	MGI:2181053	nonessential
ENSG00000166848	11	11	11	MGI:1929871	nonessential
ENSG00000164307	2	2	2	MGI:1933403	nonessential
ENSG00000134317	1	1	1	MGI:2182540	nonessential
ENSG00000198399	15	15	14	MGI:1338049	nonessential
ENSG00000102096	10	10	10	MGI:97587	nonessential
ENSG00000095397	6	6	6	MGI:2682003	nonessential
ENSG00000138193	5	5	5	MGI:1921305	nonessential
ENSG00000109689	3	3	3	MGI:2151156	nonessential
ENSG00000101349	21	21	21	MGI:1920334	nonessential
ENSG00000109956	2	2	2	MGI:1924148	nonessential
ENSG00000134046	25	25	25	MGI:1333813	nonessential
ENSG00000094631	41	41	41	MGI:1333752	nonessential
ENSG00000050165	1	1	1	MGI:1354952	nonessential
ENSG00000175634	14	14	14	MGI:1927343	nonessential
ENSG00000172175	4	4	4	MGI:2445027	nonessential
ENSG00000148700	1	1	1	MGI:1351615	nonessential
ENSG00000133789	5	5	5	MGI:1298390	nonessential
ENSG00000100242	5	5	5	MGI:2443011	nonessential
ENSG00000122735	1	1	1	MGI:1916172	nonessential
ENSG00000130770	4	4	4	MGI:1196457	nonessential
ENSG00000141644	23	23	23	MGI:1333811	nonessential
ENSG00000090581	1	1	1	MGI:2147006	nonessential
ENSG00000157500	25	25	25	MGI:1920243	nonessential
ENSG00000102699	2	2	2	MGI:2685589	nonessential
ENSG00000103034	4	4	4	MGI:2384590	nonessential
ENSG00000165795	2	2	2	MGI:1352498	nonessential
ENSG00000070808	35	35	34	MGI:88256	nonessential
ENSG00000155659	2	2	2	MGI:2679720	nonessential
ENSG00000082397	25	25	25	MGI:103008	nonessential
ENSG00000134242	15	15	15	MGI:107170	nonessential
ENSG00000168646	9	9	9	MGI:1270862	nonessential
ENSG00000097033	21	21	21	MGI:1859730	nonessential
ENSG00000133121	23	23	23	MGI:2385331	nonessential
ENSG00000129465	73	74	73	MGI:2154952	nonessential
ENSG00000198087	24	24	24	MGI:1330281	nonessential
ENSG00000187688	2	2	2	MGI:1341836	nonessential
ENSG00000007952	1	1	1	MGI:2450016	nonessential
ENSG00000135069	5	5	5	MGI:2183441	nonessential
ENSG00000158769	16	16	16	MGI:1321398	nonessential
ENSG00000124198	9	9	9	MGI:2139354	nonessential
ENSG00000072952	1	1	1	MGI:1338023	nonessential
ENSG00000006611	10	10	10	MGI:1919338	nonessential
ENSG00000143507	8	8	8	MGI:1927070	nonessential
ENSG00000105679	2	2	2	MGI:95653	male sub-/infertility
ENSG00000153132	2	2	2	MGI:107472	male sub-/infertility
ENSG00000198707	2	2	2	MGI:2384917	male sub-/infertility
ENSG00000221829	23	23	23	MGI:1926471	male sub-/infertility
ENSG00000187097	1	1	1	MGI:1321385	male sub-/infertility
ENSG00000013297	3	3	3	MGI:106925	male sub-/infertility
ENSG00000036672	28	28	28	MGI:1858178	male sub-/infertility
ENSG00000164828	1	1	1	MGI:1924303	male sub-/infertility
ENSG00000164070	6	6	6	MGI:107422	male sub-/infertility
ENSG00000175305	10	10	10	MGI:1329034	male sub-/infertility
ENSG00000123999	4	4	4	MGI:96569	male sub-/infertility
ENSG00000118245	5	5	5	MGI:98784	male sub-/infertility
ENSG00000185697	2	2	2	MGI:99925	male sub-/infertility
ENSG00000169083	175	175	177	MGI:88064	male sub-/infertility
ENSG00000188486	58	58	58	MGI:102688	male sub-/infertility
ENSG00000058668	11	11	11	MGI:88111	male sub-/infertility
ENSG00000164104	16	16	16	MGI:96157	male sub-/infertility
ENSG00000253293	8	8	8	MGI:96171	male sub-/infertility
ENSG00000175832	1	1	1	MGI:99423	male sub-/infertility
ENSG00000171766	1	1	1	MGI:1914342	male sub-/infertility
ENSG00000114859	1	1	1	MGI:105061	male sub-/infertility
ENSG00000177189	25	25	25	MGI:104557	male sub-/infertility
ENSG00000102172	5	5	5	MGI:109490	male sub-/infertility
ENSG00000149948	9	9	9	MGI:101761	male sub-/infertility
ENSG00000102225	16	16	16	MGI:97516	male sub-/infertility
ENSG00000095794	30	30	30	MGI:88495	male sub-/infertility
ENSG00000136750	8	8	8	MGI:95634	male sub-/infertility
ENSG00000079435	5	5	6	MGI:96790	male sub-/infertility
ENSG00000109906	107	107	110	MGI:103222	male sub-/infertility
ENSG00000087088	29	29	31	MGI:99702	male sub-/infertility
ENSG00000115339	1	1	1	MGI:894695	male sub-/infertility
ENSG00000100206	12	12	12	MGI:105393	male sub-/infertility
ENSG00000161533	1	1	1	MGI:1330812	male sub-/infertility
ENSG00000137948	1	1	1	MGI:1891374	male sub-/infertility
ENSG00000147081	6	6	6	MGI:102794	male sub-/infertility
ENSG00000198964	1	1	1	MGI:2444110	male sub-/infertility
ENSG00000139351	2	2	2	MGI:109542	male sub-/infertility
ENSG00000152430	9	9	9	MGI:1922638	male sub-/infertility
ENSG00000077935	1	1	1	MGI:2154049	male sub-/infertility
ENSG00000121621	1	1	1	MGI:2446977	male sub-/infertility
ENSG00000160188	1	1	1	MGI:1194909	male sub-/infertility
ENSG00000130202	19	19	19	MGI:97822	male sub-/infertility
ENSG00000136738	13	13	13	MGI:1329014	male sub-/infertility
ENSG00000129473	16	16	16	MGI:108052	male sub-/infertility
ENSG00000127914	37	37	37	MGI:2178217	male sub-/infertility
ENSG00000120727	4	4	4	MGI:1915119	male sub-/infertility
ENSG00000042813	1	1	1	MGI:1855701	male sub-/infertility
ENSG00000125124	15	15	15	MGI:2135267	male sub-/infertility
ENSG00000095627	3	3	3	MGI:1933218	male sub-/infertility
ENSG00000182985	4	4	4	MGI:1889272	male sub-/infertility
ENSG00000152670	2	2	2	MGI:102670	male sub-/infertility
ENSG00000177707	13	13	13	MGI:1930171	male sub-/infertility
ENSG00000198604	8	8	8	MGI:1309478	male sub-/infertility
ENSG00000011275	7	7	7	MGI:1344349	male sub-/infertility
ENSG00000021574	2	2	2	MGI:1858896	male sub-/infertility
ENSG00000166167	52	52	52	MGI:1338871	male sub-/infertility
ENSG00000137090	1	1	1	MGI:1354733	male sub-/infertility
ENSG00000092531	30	30	31	MGI:109356	lethality
ENSG00000130699	25	25	25	MGI:2152346	lethality
ENSG00000097046	20	20	20	MGI:1309511	lethality
ENSG00000106299	41	41	41	MGI:1920428	lethality
ENSG00000087470	16	16	16	MGI:1921256	lethality
ENSG00000116833	7	7	7	MGI:1346834	lethality
ENSG00000136717	28	28	28	MGI:108092	lethality
ENSG00000001631	8	8	8	MGI:1930618	lethality
ENSG00000117713	16	16	17	MGI:1935147	lethality
ENSG00000004777	3	3	4	MGI:2673998	lethality
ENSG00000076984	24	24	24	MGI:1346871	lethality
ENSG00000109062	48	48	48	MGI:1349482	lethality
ENSG00000099250	11	11	12	MGI:106206	lethality
ENSG00000104365	114	115	114	MGI:1338071	lethality
ENSG00000128708	9	9	9	MGI:96013	lethality
ENSG00000147044	53	53	53	MGI:1309489	lethality
ENSG00000185359	130	130	133	MGI:104681	lethality
ENSG00000099381	8	8	8	MGI:2446244	lethality
ENSG00000213341	124	125	124	MGI:99484	lethality
ENSG00000198625	27	27	27	MGI:107934	lethality
ENSG00000103126	31	31	34	MGI:1096327	lethality
ENSG00000090054	3	3	3	MGI:1099431	lethality
ENSG00000182185	9	9	9	MGI:1099436	lethality
ENSG00000115241	11	11	11	MGI:106065	lethality
ENSG00000171720	72	72	73	MGI:1343091	lethality
ENSG00000089685	13	13	13	MGI:1203517	lethality
ENSG00000128573	13	13	13	MGI:2148705	lethality
ENSG00000003402	26	26	26	MGI:1336166	lethality
ENSG00000140992	58	58	58	MGI:1338068	lethality
ENSG00000148848	10	10	10	MGI:105378	lethality
ENSG00000106331	1	1	1	MGI:97488	lethality
ENSG00000159082	17	17	17	MGI:1354961	lethality
ENSG00000078699	15	15	15	MGI:1333833	lethality
ENSG00000136826	3	3	3	MGI:1342287	lethality
ENSG00000198356	7	7	7	MGI:1928379	lethality
ENSG00000154473	17	17	17	MGI:1343463	lethality
ENSG00000130402	39	39	41	MGI:1890773	lethality
ENSG00000166747	23	23	23	MGI:101919	lethality
ENSG00000153147	24	24	24	MGI:1935129	lethality
ENSG00000004487	39	39	39	MGI:1196256	lethality
ENSG00000136111	15	15	15	MGI:2429660	lethality
ENSG00000068366	2	2	2	MGI:1354713	lethality
ENSG00000161270	13	13	13	MGI:1859637	lethality
ENSG00000096968	71	71	71	MGI:96629	lethality
ENSG00000136273	15	15	15	MGI:1277962	lethality
ENSG00000104320	27	27	27	MGI:1351625	lethality
ENSG00000134569	1	1	1	MGI:2442252	lethality
ENSG00000134318	16	16	16	MGI:107926	lethality
ENSG00000088038	6	6	6	MGI:2385261	lethality
ENSG00000141027	85	85	89	MGI:1349717	lethality
ENSG00000093009	21	21	21	MGI:1338073	lethality
ENSG00000178573	14	14	14	MGI:96909	lethality
ENSG00000178607	6	6	6	MGI:1930134	lethality
ENSG00000112312	14	14	14	MGI:1927344	lethality
ENSG00000084073	1	1	1	MGI:1890508	lethality
ENSG00000033800	72	72	72	MGI:1913125	lethality
ENSG00000152942	14	14	14	MGI:1333807	lethality
ENSG00000160957	6	6	6	MGI:1931028	lethality
ENSG00000149480	31	31	31	MGI:1346340	lethality
ENSG00000163531	13	13	13	MGI:104753	lethality
ENSG00000186834	14	14	14	MGI:2385923	lethality
ENSG00000136504	51	51	53	MGI:2182799	lethality
ENSG00000197548	12	12	12	MGI:1921494	lethality
ENSG00000124356	32	32	32	MGI:1917777	lethality
ENSG00000100425	6	6	6	MGI:1924161	lethality
ENSG00000151929	17	18	19	MGI:1352493	lethality
ENSG00000156709	23	24	23	MGI:1349419	lethality
ENSG00000163347	10	10	10	MGI:1276109	lethality
ENSG00000124216	18	18	18	MGI:98330	lethality
ENSG00000172638	53	53	56	MGI:1891209	lethality
ENSG00000136518	38	38	39	MGI:1861453	lethality
ENSG00000097007	242	242	242	MGI:87859	lethality
ENSG00000146648	263	264	269	MGI:95294	lethality
ENSG00000143839	4	4	4	MGI:97898	lethality
ENSG00000100311	9	9	9	MGI:97528	lethality
ENSG00000113161	3	3	3	MGI:96159	lethality
ENSG00000177628	1	1	1	MGI:95665	lethality
ENSG00000113580	148	149	137	MGI:95824	lethality
ENSG00000112096	20	20	20	MGI:98352	lethality
ENSG00000065154	4	4	4	MGI:97394	lethality
ENSG00000141510	301	301	306	MGI:98834	lethality
ENSG00000163399	13	13	13	MGI:88105	lethality
ENSG00000175198	2	2	2	MGI:97499	lethality
ENSG00000078401	7	7	7	MGI:95283	lethality
ENSG00000138385	13	13	13	MGI:98423	lethality
ENSG00000150093	71	71	71	MGI:96610	lethality
ENSG00000139687	135	135	136	MGI:97874	lethality
ENSG00000170312	133	133	133	MGI:88351	lethality
ENSG00000110955	21	21	21	MGI:107801	lethality
ENSG00000070501	11	11	11	MGI:97740	lethality
ENSG00000138448	34	34	34	MGI:96608	lethality
ENSG00000184500	5	5	5	MGI:1095733	lethality
ENSG00000108518	26	26	26	MGI:97549	lethality
ENSG00000136628	22	22	22	MGI:97838	lethality
ENSG00000091483	4	4	4	MGI:95530	lethality
ENSG00000012061	10	10	10	MGI:95412	lethality
ENSG00000185591	120	120	120	MGI:98372	lethality
ENSG00000168003	12	12	12	MGI:96955	lethality
ENSG00000151623	12	12	13	MGI:99459	lethality
ENSG00000131828	7	7	7	MGI:97532	lethality
ENSG00000170927	1	1	1	MGI:2155808	lethality
ENSG00000028277	13	13	13	MGI:101897	lethality
ENSG00000189403	44	44	44	MGI:96113	lethality
ENSG00000105989	7	7	7	MGI:98954	lethality
ENSG00000113721	57	57	57	MGI:97531	lethality
ENSG00000091140	6	6	6	MGI:107450	lethality
ENSG00000074047	11	11	11	MGI:95728	lethality
ENSG00000101057	22	22	22	MGI:101785	lethality
ENSG00000108946	59	59	61	MGI:104878	lethality
ENSG00000044574	75	75	77	MGI:95835	lethality
ENSG00000137992	2	2	2	MGI:105386	lethality
ENSG00000117054	3	3	3	MGI:87867	lethality
ENSG00000198900	26	26	26	MGI:98788	lethality
ENSG00000173599	2	2	2	MGI:97520	lethality
ENSG00000112658	44	44	45	MGI:106658	lethality
ENSG00000197122	258	258	259	MGI:98397	lethality
ENSG00000023330	37	37	37	MGI:87989	lethality
ENSG00000133112	19	19	19	MGI:104890	lethality
ENSG00000166598	29	29	29	MGI:98817	lethality
ENSG00000134057	32	32	32	MGI:88302	lethality
ENSG00000143190	43	43	43	MGI:101898	lethality
ENSG00000156467	3	3	3	MGI:1914780	lethality
ENSG00000157764	24	24	24	MGI:88190	lethality
ENSG00000135821	26	26	26	MGI:95739	lethality
ENSG00000115966	60	60	61	MGI:109349	lethality
ENSG00000071564	58	58	58	MGI:98510	lethality
ENSG00000118260	68	68	70	MGI:88494	lethality
ENSG00000119888	1	1	1	MGI:106653	lethality
ENSG00000111664	17	17	17	MGI:95785	lethality
ENSG00000103876	6	6	6	MGI:95482	lethality
ENSG00000172466	54	54	56	MGI:1929704	lethality
ENSG00000162367	20	20	21	MGI:98480	lethality
ENSG00000175354	20	20	20	MGI:97806	lethality
ENSG00000108654	43	43	43	MGI:105037	lethality
ENSG00000035403	24	24	25	MGI:98927	lethality
ENSG00000073050	13	13	14	MGI:99137	lethality
ENSG00000170558	27	27	28	MGI:88355	lethality
ENSG00000129991	11	11	11	MGI:98783	lethality
ENSG00000109320	119	119	119	MGI:97312	lethality
ENSG00000070961	3	3	3	MGI:104653	lethality
ENSG00000145386	31	31	31	MGI:108069	lethality
ENSG00000113368	18	18	19	MGI:96795	lethality
ENSG00000106004	9	9	9	MGI:96177	lethality
ENSG00000196924	95	95	97	MGI:95556	lethality
ENSG00000213585	26	26	27	MGI:106919	lethality
ENSG00000117118	7	7	7	MGI:1914930	lethality
ENSG00000146085	1	1	1	MGI:97239	lethality
ENSG00000159131	2	2	2	MGI:95654	lethality
ENSG00000116748	1	1	1	MGI:88015	lethality
ENSG00000091409	17	17	17	MGI:96605	lethality
ENSG00000131462	27	27	27	MGI:101834	lethality
ENSG00000127329	35	35	35	MGI:97809	lethality
ENSG00000001167	27	27	27	MGI:97316	lethality
ENSG00000176697	13	13	13	MGI:88145	lethality
ENSG00000135903	21	21	22	MGI:97487	lethality
ENSG00000179348	30	30	30	MGI:95662	lethality
ENSG00000107485	9	9	9	MGI:95663	lethality
ENSG00000110092	48	48	48	MGI:88313	lethality
ENSG00000181222	72	73	73	MGI:98086	lethality
ENSG00000134982	114	114	115	MGI:88039	lethality
ENSG00000173020	36	36	36	MGI:87940	lethality
ENSG00000151617	5	5	5	MGI:105923	lethality
ENSG00000100811	48	48	48	MGI:99150	lethality
ENSG00000100906	103	103	103	MGI:104741	lethality
ENSG00000005884	14	14	14	MGI:96602	lethality
ENSG00000130816	34	34	34	MGI:94912	lethality
ENSG00000007372	23	23	23	MGI:97490	lethality
ENSG00000143437	36	36	36	MGI:88071	lethality
ENSG00000132383	60	60	62	MGI:1915525	lethality
ENSG00000100823	28	29	28	MGI:88042	lethality
ENSG00000127022	38	38	38	MGI:88261	lethality
ENSG00000145675	206	206	208	MGI:97583	lethality
ENSG00000164751	4	4	4	MGI:107486	lethality
ENSG00000100030	177	177	178	MGI:1346858	lethality
ENSG00000080839	43	43	43	MGI:103300	lethality
ENSG00000165474	3	3	3	MGI:95720	lethality
ENSG00000175426	3	3	3	MGI:97511	lethality
ENSG00000160691	104	104	104	MGI:98296	lethality
ENSG00000163931	1	1	1	MGI:105992	lethality
ENSG00000167004	25	25	25	MGI:95834	lethality
ENSG00000166483	16	16	16	MGI:103075	lethality
ENSG00000239900	2	2	2	MGI:103202	lethality
ENSG00000073578	1	1	1	MGI:1914195	lethality
ENSG00000183023	6	6	6	MGI:107956	lethality
ENSG00000168036	168	168	173	MGI:88276	lethality
ENSG00000167085	36	36	36	MGI:97572	lethality
ENSG00000186575	22	22	22	MGI:97307	lethality
ENSG00000137710	15	15	15	MGI:97887	lethality
ENSG00000069667	16	16	16	MGI:104661	lethality
ENSG00000134817	1	1	1	MGI:1346086	lethality
ENSG00000087274	13	13	13	MGI:87918	lethality
ENSG00000089280	28	28	28	MGI:1353633	lethality
ENSG00000123191	4	4	4	MGI:103297	lethality
ENSG00000110693	11	11	11	MGI:98368	lethality
ENSG00000265107	5	5	5	MGI:95716	lethality
ENSG00000107779	15	15	15	MGI:1338938	lethality
ENSG00000206075	1	1	1	MGI:109579	lethality
ENSG00000148516	7	7	7	MGI:1344313	lethality
ENSG00000012048	179	179	180	MGI:104537	lethality
ENSG00000115486	1	1	1	MGI:1927655	lethality
ENSG00000244038	15	15	15	MGI:1194508	lethality
ENSG00000168496	18	18	18	MGI:102779	lethality
ENSG00000168621	4	4	4	MGI:107430	lethality
ENSG00000168610	134	134	135	MGI:103038	lethality
ENSG00000084754	14	14	14	MGI:2135593	lethality
ENSG00000101076	67	67	70	MGI:109128	lethality
ENSG00000115415	85	85	85	MGI:103063	lethality
ENSG00000121879	32	32	32	MGI:1206581	lethality
ENSG00000164305	120	120	120	MGI:107739	lethality
ENSG00000138095	42	42	42	MGI:1919666	lethality
ENSG00000197386	61	61	61	MGI:96067	lethality
ENSG00000117298	5	5	5	MGI:1101357	lethality
ENSG00000007168	19	19	19	MGI:109520	lethality
ENSG00000165025	61	61	62	MGI:99515	lethality
ENSG00000136574	12	12	12	MGI:95664	lethality
ENSG00000094916	41	41	42	MGI:109372	lethality
ENSG00000204463	84	84	87	MGI:1919439	lethality
ENSG00000073969	36	36	36	MGI:104560	lethality
ENSG00000080298	10	10	10	MGI:106582	lethality
ENSG00000001084	1	1	1	MGI:104990	lethality
ENSG00000113712	28	28	28	MGI:1934950	lethality
ENSG00000089159	54	54	54	MGI:108295	lethality
ENSG00000132780	11	11	11	MGI:1355328	lethality
ENSG00000102974	16	16	16	MGI:109447	lethality
ENSG00000170348	7	7	7	MGI:1915831	lethality
ENSG00000080815	62	62	62	MGI:1202717	lethality
ENSG00000005156	12	12	12	MGI:109152	lethality
ENSG00000174405	11	11	11	MGI:1335098	lethality
ENSG00000139197	32	32	32	MGI:1098808	lethality
ENSG00000111142	27	27	27	MGI:1929701	lethality
ENSG00000139910	3	3	3	MGI:104297	lethality
ENSG00000127616	78	78	66	MGI:88192	lethality
ENSG00000112294	2	2	2	MGI:2441982	lethality
ENSG00000103249	2	2	2	MGI:1347048	lethality
ENSG00000020426	45	45	46	MGI:106207	lethality
ENSG00000138160	6	6	6	MGI:1098231	lethality
ENSG00000125266	15	15	15	MGI:105097	lethality
ENSG00000166851	97	98	97	MGI:97621	lethality
ENSG00000153879	29	29	29	MGI:104982	lethality
ENSG00000100084	13	13	13	MGI:99430	lethality
ENSG00000134684	4	4	4	MGI:2147627	lethality
ENSG00000124207	12	12	12	MGI:1339951	lethality
ENSG00000160710	5	5	5	MGI:1889575	lethality
ENSG00000172037	12	12	12	MGI:99916	lethality
ENSG00000083720	2	2	2	MGI:1914291	lethality
ENSG00000162552	5	5	5	MGI:98957	lethality
ENSG00000050820	53	53	54	MGI:108091	lethality
ENSG00000125952	61	61	63	MGI:96921	lethality
ENSG00000113575	65	65	65	MGI:1321159	lethality
ENSG00000065978	43	43	45	MGI:99146	lethality
ENSG00000069011	6	6	6	MGI:107374	lethality
ENSG00000110321	12	12	13	MGI:109207	lethality
ENSG00000101384	7	7	7	MGI:1095416	lethality
ENSG00000151694	13	13	13	MGI:1096335	lethality
ENSG00000108064	4	4	4	MGI:107810	lethality
ENSG00000137947	48	48	50	MGI:2385191	lethality
ENSG00000135679	179	179	179	MGI:96952	lethality
ENSG00000115306	42	42	43	MGI:98388	lethality
ENSG00000159216	30	30	30	MGI:99852	lethality
ENSG00000167182	5	5	5	MGI:1926162	lethality
ENSG00000061918	3	3	3	MGI:1860604	lethality
ENSG00000138778	12	12	12	MGI:1098230	lethality
ENSG00000115738	32	32	34	MGI:96397	lethality
ENSG00000172845	13	13	13	MGI:1277166	lethality
ENSG00000169032	33	33	34	MGI:1346866	lethality
ENSG00000077097	13	13	13	MGI:98791	lethality
ENSG00000173039	235	236	235	MGI:103290	lethality
ENSG00000114480	3	3	3	MGI:1921435	lethality
ENSG00000140332	3	3	4	MGI:104634	lethality
ENSG00000169398	80	80	81	MGI:95481	lethality
ENSG00000163064	2	2	2	MGI:95389	lethality
ENSG00000179295	83	83	83	MGI:99511	lethality
ENSG00000154727	8	8	8	MGI:95610	lethality
ENSG00000104064	21	21	21	MGI:95611	lethality
ENSG00000051180	49	49	49	MGI:97890	lethality
ENSG00000108561	40	40	40	MGI:1194505	lethality
ENSG00000111206	28	28	28	MGI:1347487	lethality
ENSG00000135829	41	41	42	MGI:108177	lethality
ENSG00000113448	11	11	11	MGI:99555	lethality
ENSG00000149136	23	23	23	MGI:107912	lethality
ENSG00000103479	28	28	28	MGI:105085	lethality
ENSG00000100393	282	282	282	MGI:1276116	lethality
ENSG00000130294	5	5	5	MGI:108391	lethality
ENSG00000117399	33	33	33	MGI:1859866	lethality
ENSG00000129351	19	19	19	MGI:1339973	lethality
ENSG00000127191	255	256	263	MGI:101835	lethality
ENSG00000117751	20	20	21	MGI:2140494	lethality
ENSG00000177731	11	11	11	MGI:1342286	lethality
ENSG00000120948	6	6	6	MGI:2387629	lethality
ENSG00000137764	16	16	16	MGI:1346345	lethality
ENSG00000166484	26	26	26	MGI:1346347	lethality
ENSG00000121068	3	3	3	MGI:98494	lethality
ENSG00000095015	122	123	123	MGI:1346872	lethality
ENSG00000130726	52	52	53	MGI:109274	lethality
ENSG00000145907	8	8	8	MGI:1351465	lethality
ENSG00000159692	68	68	68	MGI:1201685	lethality
ENSG00000085840	26	26	26	MGI:1328337	lethality
ENSG00000152422	18	18	18	MGI:1333799	lethality
ENSG00000096060	14	14	14	MGI:104670	lethality
ENSG00000085276	6	6	6	MGI:95457	lethality
ENSG00000177302	6	6	6	MGI:1197527	lethality
ENSG00000073921	5	5	5	MGI:2385902	lethality
ENSG00000104763	3	3	3	MGI:1277124	lethality
ENSG00000137275	40	41	42	MGI:108212	lethality
ENSG00000159593	10	10	10	MGI:2384561	lethality
ENSG00000139372	32	32	32	MGI:108247	lethality
ENSG00000167323	5	5	5	MGI:107476	lethality
ENSG00000055130	67	67	67	MGI:1349658	lethality
ENSG00000158290	16	16	16	MGI:1919834	lethality
ENSG00000143514	58	58	58	MGI:2138319	lethality
ENSG00000157540	20	20	20	MGI:1330299	lethality
ENSG00000185920	7	7	7	MGI:105373	lethality
ENSG00000164270	15	15	15	MGI:109246	lethality
ENSG00000135424	6	6	6	MGI:102700	lethality
ENSG00000058085	3	3	3	MGI:99913	lethality
ENSG00000020633	16	16	16	MGI:102672	lethality
ENSG00000112578	62	62	62	MGI:1858419	lethality
ENSG00000175216	18	18	18	MGI:1923036	lethality
ENSG00000046604	5	5	5	MGI:1196466	lethality
ENSG00000180900	14	14	14	MGI:2145950	lethality
ENSG00000197102	25	25	27	MGI:103147	lethality
ENSG00000011007	24	24	24	MGI:1351315	lethality
ENSG00000105701	11	11	12	MGI:1341070	lethality
ENSG00000126581	20	20	21	MGI:1891828	lethality
ENSG00000150995	22	22	22	MGI:96623	lethality
ENSG00000153827	9	9	9	MGI:1309481	lethality
ENSG00000198646	67	67	66	MGI:1929915	lethality
ENSG00000188786	1	1	1	MGI:101786	lethality
ENSG00000137497	17	17	17	MGI:2443665	lethality
ENSG00000044090	7	7	7	MGI:1913765	lethality
ENSG00000133110	1	1	1	MGI:1926321	lethality
ENSG00000184304	21	21	21	MGI:99879	lethality
ENSG00000110958	27	27	27	MGI:1929282	lethality
ENSG00000131899	7	7	7	MGI:102682	lethality
ENSG00000154188	1	1	1	MGI:108448	lethality
ENSG00000126778	11	11	11	MGI:102780	lethality
ENSG00000141380	13	13	13	MGI:107708	lethality
ENSG00000178913	26	26	26	MGI:1346348	lethality
ENSG00000132604	25	25	25	MGI:1195972	lethality
ENSG00000180318	3	3	3	MGI:104621	lethality
ENSG00000066044	14	14	14	MGI:1100851	lethality
ENSG00000106462	44	44	44	MGI:107940	lethality
ENSG00000152977	4	4	4	MGI:106683	lethality
ENSG00000165060	4	4	4	MGI:1096879	lethality
ENSG00000148053	22	22	22	MGI:97384	lethality
ENSG00000123405	20	20	20	MGI:97308	lethality
ENSG00000115875	19	19	19	MGI:1926232	lethality
ENSG00000069956	168	168	169	MGI:1354946	lethality
ENSG00000100644	54	54	54	MGI:106918	lethality
ENSG00000148154	2	2	2	MGI:1332243	lethality
ENSG00000170525	3	3	3	MGI:2181202	lethality
ENSG00000121892	2	2	2	MGI:1918771	lethality
ENSG00000064309	1	1	1	MGI:1926387	lethality
ENSG00000054267	5	5	5	MGI:2137512	lethality
ENSG00000154553	1	1	1	MGI:1859274	lethality
ENSG00000119392	4	4	4	MGI:1921662	lethality
ENSG00000134690	13	13	13	MGI:1196274	lethality
ENSG00000164953	1	1	1	MGI:1923928	lethality
ENSG00000154305	7	7	7	MGI:2443183	lethality
ENSG00000107959	1	1	1	MGI:1916867	lethality
ENSG00000080345	118	118	118	MGI:1098622	lethality
ENSG00000155827	37	37	37	MGI:1925927	lethality
ENSG00000167693	2	2	2	MGI:109331	lethality
ENSG00000005194	4	4	4	MGI:1922083	lethality
ENSG00000070495	2	2	2	MGI:1858910	lethality
ENSG00000167114	2	2	2	MGI:1347347	lethality
ENSG00000132024	5	5	5	MGI:2384831	lethality
ENSG00000117593	4	4	4	MGI:2442510	lethality
ENSG00000157212	27	27	27	MGI:1890430	lethality
ENSG00000054282	2	2	2	MGI:1924066	lethality
ENSG00000162298	10	10	10	MGI:1921376	lethality
ENSG00000187391	13	13	13	MGI:1354953	lethality
ENSG00000227345	1	1	1	MGI:1347094	lethality
ENSG00000142453	26	26	26	MGI:1913208	lethality
ENSG00000083093	4	4	4	MGI:3040695	lethality
ENSG00000167491	4	4	4	MGI:2384585	lethality
ENSG00000082805	11	11	11	MGI:2151013	lethality
ENSG00000104626	1	1	1	MGI:1914526	lethality
ENSG00000126858	1	1	1	MGI:1926078	lethality
ENSG00000156502	2	2	2	MGI:2441711	lethality
ENSG00000136754	45	45	45	MGI:104913	lethality
ENSG00000141052	5	5	5	MGI:2137495	lethality
ENSG00000176386	11	11	11	MGI:1913690	lethality
ENSG00000139613	42	42	43	MGI:1915344	lethality
ENSG00000138035	2	2	2	MGI:1918951	lethality
ENSG00000151414	2	2	2	MGI:1890645	lethality
ENSG00000169946	8	8	8	MGI:1334444	lethality
ENSG00000105618	44	44	44	MGI:1916238	lethality
ENSG00000164053	21	21	21	MGI:1925349	lethality
ENSG00000163781	17	17	17	MGI:1920018	lethality
ENSG00000112290	21	21	21	MGI:1890563	lethality
ENSG00000165699	42	43	42	MGI:1929183	lethality
ENSG00000161021	7	7	7	MGI:1890504	lethality
ENSG00000196535	6	6	6	MGI:2667185	lethality
ENSG00000005339	174	174	177	MGI:1098280	lethality
ENSG00000100201	19	19	20	MGI:1914290	lethality
ENSG00000075945	21	21	21	MGI:107566	lethality
ENSG00000113522	23	23	23	MGI:109292	lethality
ENSG00000005007	31	31	31	MGI:107995	lethality
ENSG00000121022	84	84	87	MGI:1349415	lethality
ENSG00000173473	37	37	38	MGI:1203524	lethality
ENSG00000162928	5	5	5	MGI:1919379	lethality
ENSG00000187555	63	63	64	MGI:2182061	lethality
ENSG00000184634	42	42	42	MGI:1926212	lethality
ENSG00000073584	59	59	60	MGI:1927347	lethality
ENSG00000117362	13	13	13	MGI:2385110	lethality
ENSG00000108771	1	1	1	MGI:1931560	lethality
ENSG00000110063	4	4	4	MGI:1916555	lethality
ENSG00000168286	11	11	11	MGI:1930964	lethality
ENSG00000079134	8	8	8	MGI:1919668	lethality
ENSG00000166341	4	4	4	MGI:2685011	lethality
ENSG00000204371	57	57	58	MGI:2148922	lethality
ENSG00000183495	23	23	23	MGI:1276124	lethality
ENSG00000139174	5	5	5	MGI:1916034	lethality
ENSG00000198783	2	2	2	MGI:1914233	lethality
ENSG00000164161	7	7	7	MGI:1341847	lethality
ENSG00000048649	6	6	6	MGI:2682305	lethality
ENSG00000162775	6	6	6	MGI:2443205	lethality
ENSG00000065526	24	24	24	MGI:1891706	lethality
ENSG00000185813	6	6	6	MGI:1915921	lethality
ENSG00000134243	7	7	7	MGI:1338015	lethality
ENSG00000067082	9	9	9	MGI:1346318	lethality
ENSG00000172613	22	22	22	MGI:1328356	lethality
ENSG00000138376	50	50	50	MGI:1328361	lethality
ENSG00000074319	87	87	89	MGI:106581	lethality
ENSG00000126457	66	66	68	MGI:107846	lethality
ENSG00000164442	9	9	10	MGI:1306784	lethality
ENSG00000119487	6	6	6	MGI:2444554	lethality
ENSG00000101311	1	1	1	MGI:2443583	lethality
ENSG00000163348	2	2	2	MGI:1916161	lethality
ENSG00000023318	4	4	4	MGI:1923549	lethality
ENSG00000136280	1	1	1	MGI:2384924	lethality
ENSG00000171056	3	3	3	MGI:98369	lethality
ENSG00000114209	7	7	7	MGI:1928396	lethality
ENSG00000136986	7	7	7	MGI:1915069	lethality
ENSG00000183763	22	22	22	MGI:1096377	lethality
ENSG00000147099	3	3	3	MGI:1917565	lethality
ENSG00000181555	6	6	6	MGI:1918177	lethality
ENSG00000187678	3	3	3	MGI:1345144	lethality
ENSG00000057663	37	37	38	MGI:1277186	lethality
ENSG00000101126	5	5	5	MGI:1338758	lethality
ENSG00000064393	39	39	40	MGI:1314872	lethality
ENSG00000100941	22	22	22	MGI:1100514	lethality
ENSG00000114861	10	10	10	MGI:1914004	lethality
ENSG00000182827	2	2	2	MGI:2181074	lethality
ENSG00000110104	2	2	2	MGI:1277220	lethality
ENSG00000028203	5	5	5	MGI:2143698	lethality
ENSG00000163904	16	16	16	MGI:1923076	lethality
ENSG00000181722	2	2	2	MGI:1929213	lethality
ENSG00000177963	20	20	20	MGI:2141866	lethality
ENSG00000148737	13	13	14	MGI:1202879	lethality
ENSG00000115310	49	49	50	MGI:1915835	lethality
ENSG00000149503	8	8	8	MGI:1313288	lethality
ENSG00000108039	7	7	7	MGI:2180003	lethality
ENSG00000145431	1	1	1	MGI:1859631	lethality
ENSG00000119969	4	4	4	MGI:106209	lethality
ENSG00000106392	1	1	1	MGI:2151071	lethality
ENSG00000144848	10	10	10	MGI:1915091	lethality
ENSG00000114446	7	7	7	MGI:1921166	lethality
ENSG00000011143	3	3	3	MGI:3584243	lethality
ENSG00000029363	7	7	7	MGI:1917580	lethality
ENSG00000085721	8	8	8	MGI:1925255	lethality
ENSG00000167191	1	1	1	MGI:1927596	lethality
ENSG00000143476	6	6	6	MGI:1924093	lethality
ENSG00000172071	7	7	7	MGI:1341830	lethality
ENSG00000196914	12	12	12	MGI:1916882	lethality
ENSG00000079387	6	6	6	MGI:2445054	lethality
ENSG00000143375	8	8	8	MGI:1927237	lethality
ENSG00000135336	16	16	16	MGI:1354944	lethality
ENSG00000163666	2	2	2	MGI:96071	lethality
ENSG00000119139	13	13	13	MGI:1341872	lethality
ENSG00000204209	65	65	66	MGI:1197015	lethality
ENSG00000064703	39	39	40	MGI:1858415	lethality
ENSG00000115216	12	12	12	MGI:2183436	lethality
ENSG00000009954	16	16	16	MGI:1353499	lethality
ENSG00000176248	16	16	16	MGI:2139135	lethality
ENSG00000089902	25	25	25	MGI:106340	lethality
ENSG00000112029	9	9	9	MGI:1914391	lethality
ENSG00000123908	10	10	10	MGI:2446632	lethality
ENSG00000113761	6	6	6	MGI:1349417	lethality
ENSG00000110107	8	8	9	MGI:106247	lethality
ENSG00000107882	26	26	29	MGI:1345643	lethality
ENSG00000138757	4	4	4	MGI:2442040	lethality
ENSG00000111602	6	6	6	MGI:1321393	lethality
ENSG00000197323	2	2	2	MGI:2137357	lethality
ENSG00000138834	19	19	19	MGI:1353598	lethality
ENSG00000163848	14	14	14	MGI:1332234	lethality
ENSG00000184916	8	8	8	MGI:1098270	lethality
ENSG00000169136	16	16	17	MGI:2141857	lethality
ENSG00000160584	8	8	8	MGI:2446296	lethality
ENSG00000108262	52	52	52	MGI:1927140	lethality
ENSG00000126524	4	4	4	MGI:1913961	lethality
ENSG00000141378	2	2	2	MGI:2444848	lethality
ENSG00000111725	97	97	99	MGI:1336167	lethality
ENSG00000137076	16	16	16	MGI:1099832	lethality
ENSG00000197535	17	17	17	MGI:105976	lethality
ENSG00000100726	5	5	5	MGI:1918968	lethality
ENSG00000156239	1	1	1	MGI:1915018	lethality
ENSG00000113163	11	11	12	MGI:1915268	lethality
ENSG00000119772	24	24	24	MGI:1261827	lethality
ENSG00000124151	60	60	61	MGI:1276535	lethality
ENSG00000080493	3	3	3	MGI:1927555	lethality

## Sheet: Sheet 2
102 proteins excluded from analyses
human Ensembl Gene ID (v. 82)	MGI ID of mouse orthologue
ENSG00000127946	MGI:1099804
ENSG00000101665	MGI:1100518
ENSG00000019549	MGI:1096393
ENSG00000162607	MGI:2385198
ENSG00000157456	MGI:88311
ENSG00000100918	MGI:1929645
ENSG00000112319	MGI:1337104
ENSG00000160789	MGI:96794
ENSG00000197461	MGI:97527
ENSG00000164889	MGI:109351
ENSG00000140459	MGI:88582
ENSG00000197746	MGI:97783
ENSG00000198931	MGI:88061
ENSG00000137801	MGI:98737
ENSG00000122641	MGI:96570
ENSG00000143799	MGI:1340806
ENSG00000135862	MGI:99914
ENSG00000197081	MGI:96435
ENSG00000079246	MGI:104517
ENSG00000172819	MGI:97858
ENSG00000086062	MGI:95705
ENSG00000165409	MGI:98849
ENSG00000072062	MGI:97592
ENSG00000135100	MGI:98504
ENSG00000087085	MGI:87876
ENSG00000136936	MGI:99135
ENSG00000204231	MGI:98215
ENSG00000142208	MGI:87986
ENSG00000106546	MGI:105043
ENSG00000076242	MGI:101938
ENSG00000244405	MGI:1096867
ENSG00000135914	MGI:109323
ENSG00000131711	MGI:1306778
ENSG00000125398	MGI:98371
ENSG00000139618	MGI:109337
ENSG00000133835	MGI:105089
ENSG00000011485	MGI:102666
ENSG00000119318	MGI:105128
ENSG00000109787	MGI:1342773
ENSG00000263001	MGI:1202722
ENSG00000081479	MGI:95794
ENSG00000185122	MGI:96238
ENSG00000182944	MGI:99960
ENSG00000004478	MGI:95543
ENSG00000075891	MGI:97486
ENSG00000025156	MGI:96239
ENSG00000121774	MGI:893579
ENSG00000162599	MGI:108056
ENSG00000075711	MGI:107231
ENSG00000072736	MGI:103296
ENSG00000149311	MGI:107202
ENSG00000160633	MGI:2146974
ENSG00000091732	MGI:1916023
ENSG00000024048	MGI:1861099
ENSG00000147316	MGI:2443308
ENSG00000196591	MGI:1097691
ENSG00000149187	MGI:1342295
ENSG00000096717	MGI:2135607
ENSG00000071626	MGI:1917498
ENSG00000140463	MGI:2143311
ENSG00000204842	MGI:1277223
ENSG00000101191	MGI:1344352
ENSG00000072849	MGI:2151483
ENSG00000119705	MGI:1916394
ENSG00000018408	MGI:1917649
ENSG00000168556	MGI:1916510
ENSG00000125863	MGI:1891836
ENSG00000163482	MGI:1920831
ENSG00000083642	MGI:2140945
ENSG00000115392	MGI:1914280
ENSG00000186153	MGI:1931237
ENSG00000065618	MGI:88450
ENSG00000169504	MGI:1352754
ENSG00000107537	MGI:891978
ENSG00000131773	MGI:1313312
ENSG00000146469	MGI:98933
ENSG00000114115	MGI:97876
ENSG00000100312	MGI:87884
ENSG00000196419	MGI:95606
ENSG00000131203	MGI:96416
ENSG00000117335	MGI:1203290
ENSG00000126767	MGI:101833
ENSG00000175344	MGI:99779
ENSG00000123080	MGI:105388
ENSG00000180530	MGI:1315213
ENSG00000080503	MGI:99603
ENSG00000169057	MGI:99918
ENSG00000182541	MGI:1197517
ENSG00000101412	MGI:101941
ENSG00000102081	MGI:95564
ENSG00000067369	MGI:1351320
ENSG00000123131	MGI:1859815
ENSG00000152822	MGI:1351338
ENSG00000145604	MGI:1351663
ENSG00000084676	MGI:1276523
ENSG00000150593	MGI:107490
ENSG00000002330	MGI:1096330
ENSG00000203797	MGI:1925528
ENSG00000167034	MGI:97352
ENSG00000070950	MGI:1890476
ENSG00000197448	MGI:1923513
ENSG00000169967	MGI:1346873
